# Supplementary material for: Associations between Phosphate Concentrations and Hospital Mortality in Critically Ill Patients Receiving Mechanical Ventilation
Source: J Clin Med. 2022 Mar 29;11(7):1897. doi: 10.3390/jcm11071897 (PMC8999466; doi:10.3390/jcm11071897)
Supplement: Supplementary file 1 [file jcm-11-01897-s001.zip]

Archive with 1 entries (1 files):
- jcm-1615706-supplementary.pdf
